# Supplementary material for: Sodium-Alginate-Doped Lignin Nanoparticles for PBAT Composite Films to Dually Enhance Tensile Strength and Elongation Performance with Functionality
Source: Polymers (Basel). 2024 Aug 15;16(16):2312. doi: 10.3390/polym16162312 (PMC11359584; doi:10.3390/polym16162312)
Supplement: Supplementary file 1 [file polymers-16-02312-s001.zip]

Archive with 1 entries (1 files):
- polymers-3142570-supplementary.pdf
